# Supplementary material for: Deep mutational scanning reveals the functional constraints and evolutionary potential of the influenza A virus PB1 protein
Source: J Virol. 2023 Oct 26;97(11):e01329-23. doi: 10.1128/jvi.01329-23 (PMC10688322; doi:10.1128/jvi.01329-23)
Supplement: Supplemental data set — Fitness values for all mutants. [file jvi.01329-23-s0008.csv]

Fitness Values for All Mutants
amplicon	site	wildtype	substitution	fitness
1	1	Met	***	-1.510750306
1	1	Met	Ala	-1.958802621
1	1	Met	Arg	-1.176287043
1	1	Met	Asn	-1.828806516
1	1	Met	Asp	-1.772591446
1	1	Met	Cys	-1.371866386
1	1	Met	Gln	NA
1	1	Met	Glu	-1.693143804
1	1	Met	Gly	-1.696268083
1	1	Met	His	NA
1	1	Met	Ile	-0.859332828
1	1	Met	Leu	-1.504679718
1	1	Met	Lys	-0.511153113
1	1	Met	Met	-1.69E-05
1	1	Met	Phe	-1.811780301
1	1	Met	Pro	-2.113294036
1	1	Met	Ser	-1.867190729
1	1	Met	Thr	NA
1	1	Met	Trp	-1.606976031
1	1	Met	Tyr	-1.529589195
1	1	Met	Val	NA
1	2	Asp	***	-1.783136468
1	2	Asp	Ala	-1.5198612
1	2	Asp	Arg	-2.164921276
1	2	Asp	Asn	-0.940368827
1	2	Asp	Asp	0.000805769
1	2	Asp	Cys	-1.530561479
1	2	Asp	Gln	-2.067059414
1	2	Asp	Glu	-0.778941567
1	2	Asp	Gly	-0.755759598
1	2	Asp	His	-1.282403378
1	2	Asp	Ile	-2.046372621
1	2	Asp	Leu	-2.332647848
1	2	Asp	Lys	-1.883062321
1	2	Asp	Met	-1.777660012
1	2	Asp	Phe	-2.007784112
1	2	Asp	Pro	-2.251453193
1	2	Asp	Ser	-2.132318528
1	2	Asp	Thr	-1.96202442
1	2	Asp	Trp	-1.765419432
1	2	Asp	Tyr	-0.811450492
1	2	Asp	Val	-2.383648197
1	3	Val	***	-2.099050381
1	3	Val	Ala	NA
1	3	Val	Arg	-1.928077118
1	3	Val	Asn	-2.108007763
1	3	Val	Asp	-1.329176967
1	3	Val	Cys	NA
1	3	Val	Gln	-2.026559041
1	3	Val	Glu	-2.267309449
1	3	Val	Gly	-2.230378296
1	3	Val	His	-1.898901981
1	3	Val	Ile	NA
1	3	Val	Leu	-2.081004083
1	3	Val	Lys	-2.060529654
1	3	Val	Met	-1.814030552
1	3	Val	Phe	NA
1	3	Val	Pro	-2.176997038
1	3	Val	Ser	-2.134702468
1	3	Val	Thr	-2.087064355
1	3	Val	Trp	-1.996429063
1	3	Val	Tyr	-2.089452503
1	3	Val	Val	0.00039757
1	4	Asn	***	-1.929427739
1	4	Asn	Ala	-1.822291205
1	4	Asn	Arg	-2.446258551
1	4	Asn	Asn	0.000696517
1	4	Asn	Asp	0.060052184
1	4	Asn	Cys	-1.891219539
1	4	Asn	Gln	-1.622519777
1	4	Asn	Glu	-1.848972528
1	4	Asn	Gly	-2.192865169
1	4	Asn	His	-1.060450309
1	4	Asn	Ile	-1.184751314
1	4	Asn	Leu	-2.420702853
1	4	Asn	Lys	-0.994810081
1	4	Asn	Met	-1.674125432
1	4	Asn	Phe	-2.086018883
1	4	Asn	Pro	-2.137470845
1	4	Asn	Ser	-0.793360262
1	4	Asn	Thr	-1.384506542
1	4	Asn	Trp	-1.85295846
1	4	Asn	Tyr	-1.634118638
1	4	Asn	Val	-2.107660319
1	5	Pro	***	-1.857255736
1	5	Pro	Ala	-1.339347558
1	5	Pro	Arg	-1.498206328
1	5	Pro	Asn	-2.120181947
1	5	Pro	Asp	-1.857519184
1	5	Pro	Cys	NA
1	5	Pro	Gln	NA
1	5	Pro	Glu	-2.03267286
1	5	Pro	Gly	-1.833443894
1	5	Pro	His	-2.182565602
1	5	Pro	Ile	-2.175812381
1	5	Pro	Leu	-0.664120056
1	5	Pro	Lys	-1.180724336
1	5	Pro	Met	-1.706938883
1	5	Pro	Phe	-1.809963349
1	5	Pro	Pro	-5.90E-05
1	5	Pro	Ser	-0.747126241
1	5	Pro	Thr	NA
1	5	Pro	Trp	-2.164432445
1	5	Pro	Tyr	-1.614893525
1	5	Pro	Val	-2.323660532
1	6	Thr	***	-1.955206206
1	6	Thr	Ala	-0.198671452
1	6	Thr	Arg	-2.180091891
1	6	Thr	Asn	NA
1	6	Thr	Asp	-1.076634591
1	6	Thr	Cys	-1.794415406
1	6	Thr	Gln	-1.532623893
1	6	Thr	Glu	-1.774441684
1	6	Thr	Gly	-1.81698002
1	6	Thr	His	-1.478403798
1	6	Thr	Ile	NA
1	6	Thr	Leu	-1.453814131
1	6	Thr	Lys	-1.933714848
1	6	Thr	Met	NA
1	6	Thr	Phe	NA
1	6	Thr	Pro	-1.873437709
1	6	Thr	Ser	NA
1	6	Thr	Thr	0.000305946
1	6	Thr	Trp	-1.64504761
1	6	Thr	Tyr	-1.644126467
1	6	Thr	Val	-0.994883525
1	7	Leu	***	-0.893468337
1	7	Leu	Ala	-2.288983874
1	7	Leu	Arg	-1.935476713
1	7	Leu	Asn	-1.777551611
1	7	Leu	Asp	-1.74264511
1	7	Leu	Cys	-1.866499727
1	7	Leu	Gln	-1.19106091
1	7	Leu	Glu	-1.795400202
1	7	Leu	Gly	-1.717908084
1	7	Leu	His	-1.766477628
1	7	Leu	Ile	-0.740688691
1	7	Leu	Leu	0.000316078
1	7	Leu	Lys	-1.65543306
1	7	Leu	Met	-1.489017459
1	7	Leu	Phe	-0.484796725
1	7	Leu	Pro	-1.45901258
1	7	Leu	Ser	-0.533203254
1	7	Leu	Thr	-1.825237779
1	7	Leu	Trp	-1.986286011
1	7	Leu	Tyr	-1.489158199
1	7	Leu	Val	-0.978363461
1	8	Leu	***	-1.990246042
1	8	Leu	Ala	-1.823904336
1	8	Leu	Arg	-0.886883242
1	8	Leu	Asn	-1.62608023
1	8	Leu	Asp	-1.585786731
1	8	Leu	Cys	-1.65709549
1	8	Leu	Gln	-1.299244967
1	8	Leu	Glu	NA
1	8	Leu	Gly	-1.693143609
1	8	Leu	His	-0.481051381
1	8	Leu	Ile	NA
1	8	Leu	Leu	0.000191456
1	8	Leu	Lys	NA
1	8	Leu	Met	-1.563470121
1	8	Leu	Phe	-0.574607367
1	8	Leu	Pro	-0.238651949
1	8	Leu	Ser	-1.881040506
1	8	Leu	Thr	-2.0178697
1	8	Leu	Trp	-2.006040309
1	8	Leu	Tyr	NA
1	8	Leu	Val	-1.361277694
1	9	Phe	***	-2.050243972
1	9	Phe	Ala	-1.566325532
1	9	Phe	Arg	-1.594015644
1	9	Phe	Asn	NA
1	9	Phe	Asp	NA
1	9	Phe	Cys	NA
1	9	Phe	Gln	NA
1	9	Phe	Glu	NA
1	9	Phe	Gly	-1.973855626
1	9	Phe	His	NA
1	9	Phe	Ile	-0.473694226
1	9	Phe	Leu	NA
1	9	Phe	Lys	-1.398700088
1	9	Phe	Met	NA
1	9	Phe	Phe	-0.000125451
1	9	Phe	Pro	-1.734144594
1	9	Phe	Ser	-0.354762295
1	9	Phe	Thr	-1.620897766
1	9	Phe	Trp	NA
1	9	Phe	Tyr	-0.526697595
1	9	Phe	Val	-1.199206769
1	10	Leu	***	-0.602347972
1	10	Leu	Ala	-1.326149421
1	10	Leu	Arg	-2.188128203
1	10	Leu	Asn	NA
1	10	Leu	Asp	NA
1	10	Leu	Cys	NA
1	10	Leu	Gln	-1.672802596
1	10	Leu	Glu	NA
1	10	Leu	Gly	-1.634473889
1	10	Leu	His	-1.897540593
1	10	Leu	Ile	NA
1	10	Leu	Leu	-2.67E-05
1	10	Leu	Lys	-1.160942269
1	10	Leu	Met	-0.378809028
1	10	Leu	Phe	NA
1	10	Leu	Pro	-1.067037766
1	10	Leu	Ser	NA
1	10	Leu	Thr	-1.162794688
1	10	Leu	Trp	NA
1	10	Leu	Tyr	-1.674392329
1	10	Leu	Val	NA
1	11	Lys	***	-1.055502638
1	11	Lys	Ala	-0.718566562
1	11	Lys	Arg	0.241824684
1	11	Lys	Asn	-0.157061841
1	11	Lys	Asp	-1.091225254
1	11	Lys	Cys	-0.47487147
1	11	Lys	Gln	-0.563817835
1	11	Lys	Glu	-0.285373356
1	11	Lys	Gly	-0.815079979
1	11	Lys	His	-0.508399082
1	11	Lys	Ile	-0.917756336
1	11	Lys	Leu	-1.792067446
1	11	Lys	Lys	4.67E-05
1	11	Lys	Met	NA
1	11	Lys	Phe	-1.462463255
1	11	Lys	Pro	-1.927922372
1	11	Lys	Ser	-0.499291083
1	11	Lys	Thr	-0.380994898
1	11	Lys	Trp	-1.387233694
1	11	Lys	Tyr	-1.262440126
1	11	Lys	Val	-1.196268083
1	12	Val	***	-1.563470121
1	12	Val	Ala	-0.567303326
1	12	Val	Arg	-1.816660419
1	12	Val	Asn	NA
1	12	Val	Asp	-1.187271208
1	12	Val	Cys	-0.960527125
1	12	Val	Gln	-1.13276117
1	12	Val	Glu	-0.553602048
1	12	Val	Gly	-1.48624684
1	12	Val	His	-1.272915519
1	12	Val	Ile	-0.246412536
1	12	Val	Leu	NA
1	12	Val	Lys	-1.527533979
1	12	Val	Met	NA
1	12	Val	Phe	NA
1	12	Val	Pro	-1.5834084
1	12	Val	Ser	-0.924767725
1	12	Val	Thr	-0.855984633
1	12	Val	Trp	-1.375277866
1	12	Val	Tyr	-0.91891992
1	12	Val	Val	-3.40E-05
1	13	Pro	***	-1.454189242
1	13	Pro	Ala	-0.523286834
1	13	Pro	Arg	-1.854449378
1	13	Pro	Asn	NA
1	13	Pro	Asp	-1.408690314
1	13	Pro	Cys	-1.175067306
1	13	Pro	Gln	NA
1	13	Pro	Glu	NA
1	13	Pro	Gly	-1.689973519
1	13	Pro	His	-0.944966918
1	13	Pro	Ile	-1.687525853
1	13	Pro	Leu	NA
1	13	Pro	Lys	NA
1	13	Pro	Met	-1.859912274
1	13	Pro	Phe	-1.372359342
1	13	Pro	Pro	1.01E-05
1	13	Pro	Ser	NA
1	13	Pro	Thr	NA
1	13	Pro	Trp	-1.617762012
1	13	Pro	Tyr	-0.943128341
1	13	Pro	Val	-1.585786731
1	14	Ala	***	NA
1	14	Ala	Ala	0.00019287
1	14	Ala	Arg	-1.403121841
1	14	Ala	Asn	-1.65336817
1	14	Ala	Asp	-1.714125859
1	14	Ala	Cys	-0.824335814
1	14	Ala	Gln	-1.532623893
1	14	Ala	Glu	NA
1	14	Ala	Gly	-0.714669407
1	14	Ala	His	-1.988056376
1	14	Ala	Ile	-1.46566199
1	14	Ala	Leu	-1.02699346
1	14	Ala	Lys	-1.567821385
1	14	Ala	Met	-1.091567977
1	14	Ala	Phe	-2.096895323
1	14	Ala	Pro	NA
1	14	Ala	Ser	NA
1	14	Ala	Thr	NA
1	14	Ala	Trp	-1.489158199
1	14	Ala	Tyr	-1.768609263
1	14	Ala	Val	NA
1	15	Gln	***	NA
1	15	Gln	Ala	-1.641872182
1	15	Gln	Arg	-0.669634272
1	15	Gln	Asn	-1.834006029
1	15	Gln	Asp	-1.773719063
1	15	Gln	Cys	-1.733390549
1	15	Gln	Gln	-0.000498031
1	15	Gln	Glu	NA
1	15	Gln	Gly	-1.537690662
1	15	Gln	His	NA
1	15	Gln	Ile	-1.524842381
1	15	Gln	Leu	-1.152483378
1	15	Gln	Lys	NA
1	15	Gln	Met	-0.403192814
1	15	Gln	Phe	-1.744739243
1	15	Gln	Pro	-0.951736408
1	15	Gln	Ser	-1.595693432
1	15	Gln	Thr	-1.530557947
1	15	Gln	Trp	-1.789906714
1	15	Gln	Tyr	-1.12556217
1	15	Gln	Val	-1.614284842
1	16	Asn	***	NA
1	16	Asn	Ala	-0.845978729
1	16	Asn	Arg	-1.589506689
1	16	Asn	Asn	0.000119075
1	16	Asn	Asp	NA
1	16	Asn	Cys	NA
1	16	Asn	Gln	-1.193143609
1	16	Asn	Glu	-0.567140696
1	16	Asn	Gly	-0.907824629
1	16	Asn	His	-0.725489849
1	16	Asn	Ile	-0.654477635
1	16	Asn	Leu	NA
1	16	Asn	Lys	-0.65542266
1	16	Asn	Met	-1.814154783
1	16	Asn	Phe	NA
1	16	Asn	Pro	-1.92189405
1	16	Asn	Ser	-0.19932654
1	16	Asn	Thr	-0.89691114
1	16	Asn	Trp	NA
1	16	Asn	Tyr	NA
1	16	Asn	Val	-1.304777904
1	17	Ala	***	-1.975361093
1	17	Ala	Ala	0.000480394
1	17	Ala	Arg	-1.825565455
1	17	Ala	Asn	-1.638063524
1	17	Ala	Asp	NA
1	17	Ala	Cys	-1.814154783
1	17	Ala	Gln	-1.938155365
1	17	Ala	Glu	-1.727857462
1	17	Ala	Gly	-1.660654076
1	17	Ala	His	-1.946718632
1	17	Ala	Ile	-2.10336016
1	17	Ala	Leu	-1.708878384
1	17	Ala	Lys	-1.740518346
1	17	Ala	Met	-1.901903072
1	17	Ala	Phe	-1.430324659
1	17	Ala	Pro	-2.156974555
1	17	Ala	Ser	NA
1	17	Ala	Thr	-0.520482723
1	17	Ala	Trp	-1.839072148
1	17	Ala	Tyr	-1.974392704
1	17	Ala	Val	-0.940501586
1	18	Ile	***	-2.053626733
1	18	Ile	Ala	-1.911208646
1	18	Ile	Arg	-1.768442387
1	18	Ile	Asn	-2.079279535
1	18	Ile	Asp	-1.942252322
1	18	Ile	Cys	-1.892981405
1	18	Ile	Gln	-1.988555848
1	18	Ile	Glu	-1.815802732
1	18	Ile	Gly	-1.981002985
1	18	Ile	His	-2.113278294
1	18	Ile	Ile	0.000599237
1	18	Ile	Leu	-1.470408924
1	18	Ile	Lys	-1.565469731
1	18	Ile	Met	-0.483248465
1	18	Ile	Phe	-1.790402732
1	18	Ile	Pro	-2.361853175
1	18	Ile	Ser	-2.328014191
1	18	Ile	Thr	-0.462819652
1	18	Ile	Trp	-1.662104796
1	18	Ile	Tyr	-1.867355527
1	18	Ile	Val	-0.284882602
1	19	Ser	***	-1.625741433
1	19	Ser	Ala	-0.832384421
1	19	Ser	Arg	NA
1	19	Ser	Asn	NA
1	19	Ser	Asp	-1.344368527
1	19	Ser	Cys	-1.42654809
1	19	Ser	Gln	-0.914191554
1	19	Ser	Glu	-1.552827279
1	19	Ser	Gly	-1.074207885
1	19	Ser	His	-1.768277009
1	19	Ser	Ile	NA
1	19	Ser	Leu	-1.869207751
1	19	Ser	Lys	-1.475003097
1	19	Ser	Met	NA
1	19	Ser	Phe	-1.814812441
1	19	Ser	Pro	-2.212338514
1	19	Ser	Ser	0.000178489
1	19	Ser	Thr	-0.56304087
1	19	Ser	Trp	-1.911906309
1	19	Ser	Tyr	-1.818365307
1	19	Ser	Val	-2.22164011
1	20	Thr	***	-1.779433794
1	20	Thr	Ala	-0.314575776
1	20	Thr	Arg	-1.574707465
1	20	Thr	Asn	-1.400057216
1	20	Thr	Asp	-1.799032512
1	20	Thr	Cys	-1.049437567
1	20	Thr	Gln	-1.20514862
1	20	Thr	Glu	-1.852266126
1	20	Thr	Gly	-1.75166783
1	20	Thr	His	-1.971818737
1	20	Thr	Ile	NA
1	20	Thr	Leu	-1.050130997
1	20	Thr	Lys	-1.029255661
1	20	Thr	Met	-1.087921332
1	20	Thr	Phe	-1.542836319
1	20	Thr	Pro	-1.273028764
1	20	Thr	Ser	-0.771202232
1	20	Thr	Thr	0.000221327
1	20	Thr	Trp	-1.680122463
1	20	Thr	Tyr	-1.940392402
1	20	Thr	Val	-0.276055376
1	21	Thr	***	-0.947986051
1	21	Thr	Ala	-0.475830342
1	21	Thr	Arg	-1.990942862
1	21	Thr	Asn	NA
1	21	Thr	Asp	-1.689801122
1	21	Thr	Cys	-1.472961745
1	21	Thr	Gln	-1.554369159
1	21	Thr	Glu	-2.057192832
1	21	Thr	Gly	-1.837812033
1	21	Thr	His	-0.993438777
1	21	Thr	Ile	-0.530319938
1	21	Thr	Leu	-1.267272751
1	21	Thr	Lys	-1.585927472
1	21	Thr	Met	-2.009341785
1	21	Thr	Phe	-1.62227444
1	21	Thr	Pro	-1.644573995
1	21	Thr	Ser	-1.33735716
1	21	Thr	Thr	0.000427625
1	21	Thr	Trp	-1.829622636
1	21	Thr	Tyr	-2.080014382
1	21	Thr	Val	-2.151712427
1	22	Phe	***	-1.532623893
1	22	Phe	Ala	-2.140136842
1	22	Phe	Arg	-2.285588908
1	22	Phe	Asn	-1.887869852
1	22	Phe	Asp	-1.920075343
1	22	Phe	Cys	-1.238999245
1	22	Phe	Gln	-2.106196666
1	22	Phe	Glu	-1.406528229
1	22	Phe	Gly	-2.209005796
1	22	Phe	His	-1.622062097
1	22	Phe	Ile	-1.243939657
1	22	Phe	Leu	NA
1	22	Phe	Lys	-1.913685012
1	22	Phe	Met	-1.661265303
1	22	Phe	Phe	0.000448705
1	22	Phe	Pro	-1.714030353
1	22	Phe	Ser	-0.306844863
1	22	Phe	Thr	-1.879242362
1	22	Phe	Trp	-2.183532452
1	22	Phe	Tyr	-1.085442071
1	22	Phe	Val	-1.421245675
1	23	Pro	***	-1.734973537
1	23	Pro	Ala	-1.462311457
1	23	Pro	Arg	-1.346639656
1	23	Pro	Asn	-1.803228887
1	23	Pro	Asp	-1.61991918
1	23	Pro	Cys	NA
1	23	Pro	Gln	-1.970360388
1	23	Pro	Glu	-1.664967978
1	23	Pro	Gly	-1.735858706
1	23	Pro	His	NA
1	23	Pro	Ile	-1.886816727
1	23	Pro	Leu	-0.619580118
1	23	Pro	Lys	-1.572931916
1	23	Pro	Met	-1.705010314
1	23	Pro	Phe	-1.659078601
1	23	Pro	Pro	0.000254234
1	23	Pro	Ser	-0.946272104
1	23	Pro	Thr	-1.144172059
1	23	Pro	Trp	NA
1	23	Pro	Tyr	-1.657562629
1	23	Pro	Val	-1.592130112
1	24	Tyr	***	-0.41945531
1	24	Tyr	Ala	-1.680926962
1	24	Tyr	Arg	-2.087136216
1	24	Tyr	Asn	-0.825330272
1	24	Tyr	Asp	-1.047366262
1	24	Tyr	Cys	0.218763475
1	24	Tyr	Gln	-1.943702589
1	24	Tyr	Glu	-1.808690468
1	24	Tyr	Gly	-1.955687953
1	24	Tyr	His	-0.238999245
1	24	Tyr	Ile	-2.079137831
1	24	Tyr	Leu	-2.220765239
1	24	Tyr	Lys	-1.87749217
1	24	Tyr	Met	-1.486141294
1	24	Tyr	Phe	-1.528179584
1	24	Tyr	Pro	-2.113584386
1	24	Tyr	Ser	-1.280756573
1	24	Tyr	Thr	-1.927091301
1	24	Tyr	Trp	-1.78717129
1	24	Tyr	Tyr	0.000174834
1	24	Tyr	Val	-1.826049131
1	25	Thr	***	-0.866785662
1	25	Thr	Ala	-0.38814893
1	25	Thr	Arg	-2.251629729
1	25	Thr	Asn	NA
1	25	Thr	Asp	-1.972833784
1	25	Thr	Cys	-2.184060138
1	25	Thr	Gln	-1.398700088
1	25	Thr	Glu	-1.448280937
1	25	Thr	Gly	-1.883326839
1	25	Thr	His	-2.107261015
1	25	Thr	Ile	NA
1	25	Thr	Leu	-2.486406386
1	25	Thr	Lys	-1.391693927
1	25	Thr	Met	-1.928209412
1	25	Thr	Phe	-1.906491499
1	25	Thr	Pro	-1.540188426
1	25	Thr	Ser	-1.147313894
1	25	Thr	Thr	0.000495433
1	25	Thr	Trp	-1.99113653
1	25	Thr	Tyr	-2.046606415
1	25	Thr	Val	-2.279269055
1	26	Gly	***	NA
1	26	Gly	Ala	-1.051925952
1	26	Gly	Arg	NA
1	26	Gly	Asn	-2.007100686
1	26	Gly	Asp	-1.625621752
1	26	Gly	Cys	-1.783153312
1	26	Gly	Gln	-2.078674775
1	26	Gly	Glu	NA
1	26	Gly	Gly	0.000551724
1	26	Gly	His	-2.12043047
1	26	Gly	Ile	-1.429386657
1	26	Gly	Leu	-2.195293345
1	26	Gly	Lys	-1.78789391
1	26	Gly	Met	-1.689973519
1	26	Gly	Phe	-1.929386657
1	26	Gly	Pro	-2.410781381
1	26	Gly	Ser	-1.354759849
1	26	Gly	Thr	-2.013673324
1	26	Gly	Trp	-1.764864287
1	26	Gly	Tyr	-1.639889313
1	26	Gly	Val	NA
1	27	Asp	***	-1.738670076
1	27	Asp	Ala	-1.252014362
1	27	Asp	Arg	-1.956540453
1	27	Asp	Asn	0.13540904
1	27	Asp	Asp	0.000392151
1	27	Asp	Cys	-2.228675286
1	27	Asp	Gln	-1.379271632
1	27	Asp	Glu	NA
1	27	Asp	Gly	0.127553716
1	27	Asp	His	-1.449225404
1	27	Asp	Ile	-1.69912566
1	27	Asp	Leu	-2.356840051
1	27	Asp	Lys	-1.32434795
1	27	Asp	Met	-2.043361686
1	27	Asp	Phe	-1.847458255
1	27	Asp	Pro	-1.553080293
1	27	Asp	Ser	-1.620328422
1	27	Asp	Thr	-1.087346908
1	27	Asp	Trp	-2.277512196
1	27	Asp	Tyr	NA
1	27	Asp	Val	-1.374668088
1	28	Pro	***	-1.534474148
1	28	Pro	Ala	-1.338606846
1	28	Pro	Arg	-1.866611003
1	28	Pro	Asn	-1.800335759
1	28	Pro	Asp	-1.758737451
1	28	Pro	Cys	-1.563470121
1	28	Pro	Gln	-1.349640658
1	28	Pro	Glu	-1.590003348
1	28	Pro	Gly	-1.614799719
1	28	Pro	His	NA
1	28	Pro	Ile	-2.391391191
1	28	Pro	Leu	-1.137333772
1	28	Pro	Lys	-1.898940762
1	28	Pro	Met	-1.440853519
1	28	Pro	Phe	-1.850945482
1	28	Pro	Pro	0.000157603
1	28	Pro	Ser	NA
1	28	Pro	Thr	NA
1	28	Pro	Trp	-1.195681341
1	28	Pro	Tyr	-1.732407648
1	28	Pro	Val	-1.331591475
1	29	Pro	***	-1.885367868
1	29	Pro	Ala	-1.555019482
1	29	Pro	Arg	-1.285799851
1	29	Pro	Asn	-1.522346374
1	29	Pro	Asp	-1.395913262
1	29	Pro	Cys	-1.325752381
1	29	Pro	Gln	-1.706369776
1	29	Pro	Glu	-1.942515849
1	29	Pro	Gly	NA
1	29	Pro	His	NA
1	29	Pro	Ile	-1.612065868
1	29	Pro	Leu	-0.864449628
1	29	Pro	Lys	-1.208022457
1	29	Pro	Met	-1.809817048
1	29	Pro	Phe	-1.692363399
1	29	Pro	Pro	0.000305139
1	29	Pro	Ser	-1.192668548
1	29	Pro	Thr	-0.65459529
1	29	Pro	Trp	-1.540029241
1	29	Pro	Tyr	-1.80671007
1	29	Pro	Val	-1.895238087
1	30	Tyr	***	NA
1	30	Tyr	Ala	-1.796326548
1	30	Tyr	Arg	-1.729002007
1	30	Tyr	Asn	-0.713327675
1	30	Tyr	Asp	-1.178646357
1	30	Tyr	Cys	NA
1	30	Tyr	Gln	-1.552827279
1	30	Tyr	Glu	NA
1	30	Tyr	Gly	-1.754251211
1	30	Tyr	His	NA
1	30	Tyr	Ile	-1.845353063
1	30	Tyr	Leu	-1.201168896
1	30	Tyr	Lys	-1.558168808
1	30	Tyr	Met	-1.294291801
1	30	Tyr	Phe	-0.440952897
1	30	Tyr	Pro	-1.971865315
1	30	Tyr	Ser	-1.114501716
1	30	Tyr	Thr	-1.379563129
1	30	Tyr	Trp	-1.821573327
1	30	Tyr	Tyr	0.000373343
1	30	Tyr	Val	-1.725397977
1	31	Ser	***	-1.680175741
1	31	Ser	Ala	-1.840737881
1	31	Ser	Arg	NA
1	31	Ser	Asn	NA
1	31	Ser	Asp	-1.801469205
1	31	Ser	Cys	-1.305371146
1	31	Ser	Gln	-1.701377666
1	31	Ser	Glu	-1.837541378
1	31	Ser	Gly	NA
1	31	Ser	His	-2.238811027
1	31	Ser	Ile	NA
1	31	Ser	Leu	-2.36976653
1	31	Ser	Lys	-1.933624114
1	31	Ser	Met	-1.651020627
1	31	Ser	Phe	-1.929965968
1	31	Ser	Pro	-2.181314411
1	31	Ser	Ser	0.000433149
1	31	Ser	Thr	-1.664392463
1	31	Ser	Trp	-1.59061584
1	31	Ser	Tyr	-2.075268386
1	31	Ser	Val	-1.854218041
1	32	His	***	-1.866771585
1	32	His	Ala	-0.966999646
1	32	His	Arg	-0.12841223
1	32	His	Asn	NA
1	32	His	Asp	NA
1	32	His	Cys	NA
1	32	His	Gln	NA
1	32	His	Glu	NA
1	32	His	Gly	-1.830195963
1	32	His	His	-0.000144167
1	32	His	Ile	-1.763793072
1	32	His	Leu	-1.6445202
1	32	His	Lys	-1.552873305
1	32	His	Met	-1.612065868
1	32	His	Phe	-2.013634961
1	32	His	Pro	-0.728262882
1	32	His	Ser	-1.586028943
1	32	His	Thr	-1.768458986
1	32	His	Trp	-1.753198423
1	32	His	Tyr	NA
1	32	His	Val	-1.928425902
1	33	Gly	***	-1.809377256
1	33	Gly	Ala	-1.641917314
1	33	Gly	Arg	NA
1	33	Gly	Asn	-1.594024189
1	33	Gly	Asp	-1.671079239
1	33	Gly	Cys	-1.56738743
1	33	Gly	Gln	-1.964360495
1	33	Gly	Glu	NA
1	33	Gly	Gly	-0.000124703
1	33	Gly	His	-1.640585118
1	33	Gly	Ile	-2.063336352
1	33	Gly	Leu	-1.803802214
1	33	Gly	Lys	-1.801843567
1	33	Gly	Met	-1.682489771
1	33	Gly	Phe	-1.536326567
1	33	Gly	Pro	-1.781581952
1	33	Gly	Ser	-1.956805833
1	33	Gly	Thr	-1.886521378
1	33	Gly	Trp	NA
1	33	Gly	Tyr	-1.909481808
1	33	Gly	Val	NA
1	34	Thr	***	-1.671079239
1	34	Thr	Ala	NA
1	34	Thr	Arg	-0.985066366
1	34	Thr	Asn	-1.356532634
1	34	Thr	Asp	-1.999612108
1	34	Thr	Cys	-1.880256476
1	34	Thr	Gln	-1.56532254
1	34	Thr	Glu	-1.278871659
1	34	Thr	Gly	-1.67328004
1	34	Thr	His	-1.852900309
1	34	Thr	Ile	NA
1	34	Thr	Leu	-2.146206408
1	34	Thr	Lys	NA
1	34	Thr	Met	-1.18106496
1	34	Thr	Phe	-2.079636318
1	34	Thr	Pro	-1.121059031
1	34	Thr	Ser	-0.706784183
1	34	Thr	Thr	0.000137036
1	34	Thr	Trp	-2.01089352
1	34	Thr	Tyr	-1.238063046
1	34	Thr	Val	-1.882443226
1	35	Gly	***	NA
1	35	Gly	Ala	-1.92995014
1	35	Gly	Arg	-0.908966855
1	35	Gly	Asn	-0.793981184
1	35	Gly	Asp	-1.569799962
1	35	Gly	Cys	-1.957625434
1	35	Gly	Gln	-1.435869145
1	35	Gly	Glu	NA
1	35	Gly	Gly	0.000197621
1	35	Gly	His	-2.242331786
1	35	Gly	Ile	-1.792533223
1	35	Gly	Leu	-2.224149402
1	35	Gly	Lys	-1.639889313
1	35	Gly	Met	NA
1	35	Gly	Phe	-1.626619686
1	35	Gly	Pro	-1.329514021
1	35	Gly	Ser	-1.882579802
1	35	Gly	Thr	-2.155682511
1	35	Gly	Trp	-1.824754496
1	35	Gly	Tyr	-1.79078581
1	35	Gly	Val	-0.563453841
1	36	Thr	***	-1.728125793
1	36	Thr	Ala	NA
1	36	Thr	Arg	-0.987821201
1	36	Thr	Asn	-1.687525853
1	36	Thr	Asp	NA
1	36	Thr	Cys	-1.414524581
1	36	Thr	Gln	-1.947514567
1	36	Thr	Glu	-1.694738698
1	36	Thr	Gly	-1.793159057
1	36	Thr	His	-1.851938233
1	36	Thr	Ile	NA
1	36	Thr	Leu	-2.010423641
1	36	Thr	Lys	NA
1	36	Thr	Met	-1.755298042
1	36	Thr	Phe	-1.572931916
1	36	Thr	Pro	-1.325872434
1	36	Thr	Ser	-0.940842049
1	36	Thr	Thr	0.000216638
1	36	Thr	Trp	-1.732384276
1	36	Thr	Tyr	-1.895474137
1	36	Thr	Val	-1.414524581
1	37	Gly	***	NA
1	37	Gly	Ala	-1.526577014
1	37	Gly	Arg	-0.394464787
1	37	Gly	Asn	-1.638063524
1	37	Gly	Asp	-1.803270676
1	37	Gly	Cys	-1.846588346
1	37	Gly	Gln	-2.127084002
1	37	Gly	Glu	NA
1	37	Gly	Gly	-0.000148516
1	37	Gly	His	-1.506723161
1	37	Gly	Ile	-1.843873054
1	37	Gly	Leu	-2.077606395
1	37	Gly	Lys	-1.642371023
1	37	Gly	Met	-1.989400945
1	37	Gly	Phe	-1.957062582
1	37	Gly	Pro	-1.684989146
1	37	Gly	Ser	-1.910306681
1	37	Gly	Thr	-1.697422083
1	37	Gly	Trp	-1.639244699
1	37	Gly	Tyr	NA
1	37	Gly	Val	NA
1	38	Tyr	***	NA
1	38	Tyr	Ala	NA
1	38	Tyr	Arg	-1.536326567
1	38	Tyr	Asn	NA
1	38	Tyr	Asp	-1.129854776
1	38	Tyr	Cys	NA
1	38	Tyr	Gln	-1.843873054
1	38	Tyr	Glu	-1.465677103
1	38	Tyr	Gly	-1.727578086
1	38	Tyr	His	NA
1	38	Tyr	Ile	NA
1	38	Tyr	Leu	-2.077049015
1	38	Tyr	Lys	-1.440853519
1	38	Tyr	Met	-1.552910748
1	38	Tyr	Phe	-1.511434594
1	38	Tyr	Pro	-2.096895323
1	38	Tyr	Ser	-0.986613164
1	38	Tyr	Thr	-1.823188455
1	38	Tyr	Trp	-1.368166902
1	38	Tyr	Tyr	-6.70E-06
1	38	Tyr	Val	-1.702892869
1	39	Thr	***	-1.423671926
1	39	Thr	Ala	NA
1	39	Thr	Arg	-1.701766292
1	39	Thr	Asn	NA
1	39	Thr	Asp	-1.920610114
1	39	Thr	Cys	-0.286792944
1	39	Thr	Gln	-1.808429768
1	39	Thr	Glu	-1.884234275
1	39	Thr	Gly	NA
1	39	Thr	His	-0.628686645
1	39	Thr	Ile	NA
1	39	Thr	Leu	-1.292016049
1	39	Thr	Lys	-1.814154783
1	39	Thr	Met	-1.789618957
1	39	Thr	Phe	-1.901304959
1	39	Thr	Pro	-0.222896777
1	39	Thr	Ser	-0.729003568
1	39	Thr	Thr	-0.000306542
1	39	Thr	Trp	-1.419776804
1	39	Thr	Tyr	-1.594834291
1	39	Thr	Val	-1.282291371
1	40	Met	***	-1.608344607
1	40	Met	Ala	-1.642105486
1	40	Met	Arg	-1.028211195
1	40	Met	Asn	-1.674861528
1	40	Met	Asp	-1.975594072
1	40	Met	Cys	-0.808759751
1	40	Met	Gln	-1.848764666
1	40	Met	Glu	-1.73417429
1	40	Met	Gly	-1.763793072
1	40	Met	His	-1.5442237
1	40	Met	Ile	NA
1	40	Met	Leu	-0.428227638
1	40	Met	Lys	NA
1	40	Met	Met	0.000174893
1	40	Met	Phe	NA
1	40	Met	Pro	-1.999813324
1	40	Met	Ser	-1.691053301
1	40	Met	Thr	-0.649452113
1	40	Met	Trp	-1.6234725
1	40	Met	Tyr	-1.896475397
1	40	Met	Val	NA
1	41	Asp	***	NA
1	41	Asp	Ala	-0.821184688
1	41	Asp	Arg	-2.0165713
1	41	Asp	Asn	NA
1	41	Asp	Asp	0.000159337
1	41	Asp	Cys	-1.735858706
1	41	Asp	Gln	-1.734973537
1	41	Asp	Glu	NA
1	41	Asp	Gly	0.01786475
1	41	Asp	His	-1.674394496
1	41	Asp	Ile	-1.751301928
1	41	Asp	Leu	-1.513954602
1	41	Asp	Lys	-1.76295483
1	41	Asp	Met	-1.540591858
1	41	Asp	Phe	-1.900600678
1	41	Asp	Pro	-1.972969611
1	41	Asp	Ser	-1.552936499
1	41	Asp	Thr	-1.260598198
1	41	Asp	Trp	-1.853857274
1	41	Asp	Tyr	NA
1	41	Asp	Val	-1.429717374
1	42	Thr	***	-2.025164997
1	42	Thr	Ala	NA
1	42	Thr	Arg	-2.369480716
1	42	Thr	Asn	NA
1	42	Thr	Asp	-1.702385311
1	42	Thr	Cys	-1.791471376
1	42	Thr	Gln	-2.037748692
1	42	Thr	Glu	-1.725264057
1	42	Thr	Gly	-0.974862375
1	42	Thr	His	-1.301750404
1	42	Thr	Ile	NA
1	42	Thr	Leu	-2.263872628
1	42	Thr	Lys	-2.029499126
1	42	Thr	Met	-1.803270676
1	42	Thr	Phe	-1.64750131
1	42	Thr	Pro	-1.300430356
1	42	Thr	Ser	-0.446810329
1	42	Thr	Thr	0.000159758
1	42	Thr	Trp	-1.932576665
1	42	Thr	Tyr	-2.056080837
1	42	Thr	Val	NA
1	43	Val	***	-1.607437209
1	43	Val	Ala	-0.234774804
1	43	Val	Arg	-1.976640194
1	43	Val	Asn	-1.770781862
1	43	Val	Asp	NA
1	43	Val	Cys	-0.921211251
1	43	Val	Gln	-1.751266263
1	43	Val	Glu	-1.275397229
1	43	Val	Gly	-1.205661365
1	43	Val	His	-1.784095063
1	43	Val	Ile	NA
1	43	Val	Leu	-1.41118231
1	43	Val	Lys	-1.801469205
1	43	Val	Met	-1.572931916
1	43	Val	Phe	NA
1	43	Val	Pro	-1.901821261
1	43	Val	Ser	-1.974932852
1	43	Val	Thr	-1.892977971
1	43	Val	Trp	-1.800506004
1	43	Val	Tyr	-1.804499877
1	43	Val	Val	-0.000256771
1	44	Asn	***	-1.540029241
1	44	Asn	Ala	-0.514316333
1	44	Asn	Arg	-1.208246225
1	44	Asn	Asn	0.000134702
1	44	Asn	Asp	NA
1	44	Asn	Cys	-0.883573576
1	44	Asn	Gln	-0.434604991
1	44	Asn	Glu	-0.822123713
1	44	Asn	Gly	-1.342165723
1	44	Asn	His	-0.99175905
1	44	Asn	Ile	-0.628206008
1	44	Asn	Leu	-0.407852838
1	44	Asn	Lys	NA
1	44	Asn	Met	-0.331945715
1	44	Asn	Phe	-1.819411802
1	44	Asn	Pro	-1.487500301
1	44	Asn	Ser	NA
1	44	Asn	Thr	-0.272848051
1	44	Asn	Trp	-1.129306181
1	44	Asn	Tyr	-1.407273873
1	44	Asn	Val	-0.653359326
1	45	Arg	***	-1.701965819
1	45	Arg	Ala	-1.395735989
1	45	Arg	Arg	0.000192231
1	45	Arg	Asn	-1.940829769
1	45	Arg	Asp	-1.901649356
1	45	Arg	Cys	-1.931873542
1	45	Arg	Gln	-1.719822003
1	45	Arg	Glu	-1.748572715
1	45	Arg	Gly	NA
1	45	Arg	His	-1.609718602
1	45	Arg	Ile	-1.393514884
1	45	Arg	Leu	-2.357993446
1	45	Arg	Lys	-0.606306928
1	45	Arg	Met	NA
1	45	Arg	Phe	-1.773719063
1	45	Arg	Pro	-2.217902797
1	45	Arg	Ser	NA
1	45	Arg	Thr	-1.890588011
1	45	Arg	Trp	-1.025650964
1	45	Arg	Tyr	-1.943500646
1	45	Arg	Val	-2.029466432
1	46	Thr	***	-1.812464589
1	46	Thr	Ala	-0.221087656
1	46	Thr	Arg	-0.645328173
1	46	Thr	Asn	-1.801843567
1	46	Thr	Asp	-1.646484572
1	46	Thr	Cys	NA
1	46	Thr	Gln	-1.720314959
1	46	Thr	Glu	-1.435869145
1	46	Thr	Gly	-1.605962466
1	46	Thr	His	-1.698333928
1	46	Thr	Ile	NA
1	46	Thr	Leu	-2.041449173
1	46	Thr	Lys	NA
1	46	Thr	Met	-2.192350734
1	46	Thr	Phe	-1.672802596
1	46	Thr	Pro	-1.042678915
1	46	Thr	Ser	-1.096895813
1	46	Thr	Thr	0.000102547
1	46	Thr	Trp	-1.647594857
1	46	Thr	Tyr	-2.078694039
1	46	Thr	Val	-1.835215285
1	47	His	***	-1.606976031
1	47	His	Ala	-1.963424252
1	47	His	Arg	0.154395184
1	47	His	Asn	NA
1	47	His	Asp	-1.119127897
1	47	His	Cys	NA
1	47	His	Gln	-0.35301028
1	47	His	Glu	-1.794291509
1	47	His	Gly	-1.907551047
1	47	His	His	2.12E-05
1	47	His	Ile	-0.400165115
1	47	His	Leu	-1.17728508
1	47	His	Lys	-1.658559358
1	47	His	Met	-1.448280937
1	47	His	Phe	-1.917432545
1	47	His	Pro	-0.714478209
1	47	His	Ser	-2.061826219
1	47	His	Thr	-0.824549033
1	47	His	Trp	NA
1	47	His	Tyr	NA
1	47	His	Val	NA
1	48	Gln	***	NA
1	48	Gln	Ala	-0.04970357
1	48	Gln	Arg	NA
1	48	Gln	Asn	-0.10394657
1	48	Gln	Asp	-0.932905996
1	48	Gln	Cys	-1.381666749
1	48	Gln	Gln	-0.000448151
1	48	Gln	Glu	-0.224192882
1	48	Gln	Gly	-0.538016013
1	48	Gln	His	NA
1	48	Gln	Ile	-0.162631816
1	48	Gln	Leu	-0.044847158
1	48	Gln	Lys	NA
1	48	Gln	Met	-0.018678677
1	48	Gln	Phe	-1.82882478
1	48	Gln	Pro	-1.134310778
1	48	Gln	Ser	-0.156298695
1	48	Gln	Thr	-0.793081221
1	48	Gln	Trp	-0.967284188
1	48	Gln	Tyr	-0.727663498
1	48	Gln	Val	-0.532091333
1	49	Tyr	***	-0.535217277
1	49	Tyr	Ala	-2.069200798
1	49	Tyr	Arg	-2.223018922
1	49	Tyr	Asn	-0.90326135
1	49	Tyr	Asp	-1.200195425
1	49	Tyr	Cys	-0.292863554
1	49	Tyr	Gln	-2.004918062
1	49	Tyr	Glu	-1.037835225
1	49	Tyr	Gly	-2.281858088
1	49	Tyr	His	-0.348666489
1	49	Tyr	Ile	-1.969866369
1	49	Tyr	Leu	-2.203242871
1	49	Tyr	Lys	-2.144903049
1	49	Tyr	Met	-0.629237397
1	49	Tyr	Phe	-0.353688327
1	49	Tyr	Pro	-2.369917694
1	49	Tyr	Ser	-1.679134015
1	49	Tyr	Thr	-2.390914138
1	49	Tyr	Trp	-1.467420276
1	49	Tyr	Tyr	0.000607042
1	49	Tyr	Val	-2.12755594
1	50	Ser	***	NA
1	50	Ser	Ala	-0.288331589
1	50	Ser	Arg	-1.52970808
1	50	Ser	Asn	-1.919580201
1	50	Ser	Asp	-1.738550386
1	50	Ser	Cys	-0.444051957
1	50	Ser	Gln	-1.955563209
1	50	Ser	Glu	-1.862316932
1	50	Ser	Gly	-0.079422218
1	50	Ser	His	-1.775465284
1	50	Ser	Ile	-1.901456855
1	50	Ser	Leu	-0.876343807
1	50	Ser	Lys	-1.854862874
1	50	Ser	Met	-1.415954546
1	50	Ser	Phe	-1.808278059
1	50	Ser	Pro	NA
1	50	Ser	Ser	0.00026289
1	50	Ser	Thr	-0.715219961
1	50	Ser	Trp	-1.903827311
1	50	Ser	Tyr	-1.75611917
1	50	Ser	Val	-2.001038774
1	51	Glu	***	NA
1	51	Glu	Ala	-0.394614279
1	51	Glu	Arg	-0.520050716
1	51	Glu	Asn	-0.778443183
1	51	Glu	Asp	-0.644597191
1	51	Glu	Cys	-0.127690555
1	51	Glu	Gln	NA
1	51	Glu	Glu	-0.000120834
1	51	Glu	Gly	-0.325422162
1	51	Glu	His	-0.411727689
1	51	Glu	Ile	-0.770027131
1	51	Glu	Leu	-0.346232448
1	51	Glu	Lys	NA
1	51	Glu	Met	-0.162566391
1	51	Glu	Phe	-0.829822862
1	51	Glu	Pro	-2.22818174
1	51	Glu	Ser	-0.472613789
1	51	Glu	Thr	-0.252480349
1	51	Glu	Trp	0.000694236
1	51	Glu	Tyr	-0.689207045
1	51	Glu	Val	-0.332618864
1	52	Arg	***	-1.949673119
1	52	Arg	Ala	-0.526906027
1	52	Arg	Arg	-0.000253244
1	52	Arg	Asn	-0.468477519
1	52	Arg	Asp	-1.264194302
1	52	Arg	Cys	-1.191461732
1	52	Arg	Gln	-0.295521668
1	52	Arg	Glu	-1.202488548
1	52	Arg	Gly	NA
1	52	Arg	His	-0.21856854
1	52	Arg	Ile	-1.870175677
1	52	Arg	Leu	-0.145898091
1	52	Arg	Lys	0.129113875
1	52	Arg	Met	-0.244547377
1	52	Arg	Phe	-1.249874188
1	52	Arg	Pro	-2.138707925
1	52	Arg	Ser	-0.431634195
1	52	Arg	Thr	-1.797864808
1	52	Arg	Trp	-0.672560996
1	52	Arg	Tyr	-0.542981156
1	52	Arg	Val	-1.77830455
1	53	Gly	***	-1.173531397
1	53	Gly	Ala	-1.718797183
1	53	Gly	Arg	-0.734117047
1	53	Gly	Asn	-1.787407904
1	53	Gly	Asp	-1.87634887
1	53	Gly	Cys	-1.818119019
1	53	Gly	Gln	-1.933398331
1	53	Gly	Glu	NA
1	53	Gly	Gly	0.00049191
1	53	Gly	His	-1.86878224
1	53	Gly	Ile	-1.706595835
1	53	Gly	Leu	-2.170281241
1	53	Gly	Lys	-1.625377946
1	53	Gly	Met	-1.756930916
1	53	Gly	Phe	-1.642977041
1	53	Gly	Pro	-2.435465517
1	53	Gly	Ser	-2.330604394
1	53	Gly	Thr	-2.050944507
1	53	Gly	Trp	-2.059047856
1	53	Gly	Tyr	-1.696268083
1	53	Gly	Val	NA
1	54	Arg	***	-0.829529645
1	54	Arg	Ala	-1.004361668
1	54	Arg	Arg	-0.000280563
1	54	Arg	Asn	-1.289585844
1	54	Arg	Asp	-1.142668635
1	54	Arg	Cys	-1.102077056
1	54	Arg	Gln	-0.51516552
1	54	Arg	Glu	-1.276914932
1	54	Arg	Gly	NA
1	54	Arg	His	-0.372355517
1	54	Arg	Ile	NA
1	54	Arg	Leu	-0.092187939
1	54	Arg	Lys	NA
1	54	Arg	Met	-0.54544248
1	54	Arg	Phe	-0.30887951
1	54	Arg	Pro	-2.019647341
1	54	Arg	Ser	-0.445367534
1	54	Arg	Thr	-0.404227203
1	54	Arg	Trp	-0.837126639
1	54	Arg	Tyr	-0.50763078
1	54	Arg	Val	-1.091580637
1	55	Trp	***	NA
1	55	Trp	Ala	-2.121041392
1	55	Trp	Arg	-0.853860057
1	55	Trp	Asn	-1.531140458
1	55	Trp	Asp	-2.024360311
1	55	Trp	Cys	NA
1	55	Trp	Gln	-1.996613493
1	55	Trp	Glu	-1.992924305
1	55	Trp	Gly	-1.514408523
1	55	Trp	His	-2.15565475
1	55	Trp	Ile	-1.830068753
1	55	Trp	Leu	-0.284958543
1	55	Trp	Lys	-1.722781054
1	55	Trp	Met	-2.066055907
1	55	Trp	Phe	-1.432360553
1	55	Trp	Pro	-2.159283658
1	55	Trp	Ser	-2.107350477
1	55	Trp	Thr	-1.803539721
1	55	Trp	Trp	0.000206663
1	55	Trp	Tyr	-1.386722162
1	55	Trp	Val	-2.046912645
1	56	Thr	***	-1.685143712
1	56	Thr	Ala	NA
1	56	Thr	Arg	-0.591361854
1	56	Thr	Asn	-0.410003008
1	56	Thr	Asp	-0.841778441
1	56	Thr	Cys	-0.65125914
1	56	Thr	Gln	-0.502459201
1	56	Thr	Glu	-0.567485748
1	56	Thr	Gly	-1.18911314
1	56	Thr	His	0.123118863
1	56	Thr	Ile	NA
1	56	Thr	Leu	-0.589941484
1	56	Thr	Lys	NA
1	56	Thr	Met	-0.243521722
1	56	Thr	Phe	-0.125577283
1	56	Thr	Pro	-2.097958477
1	56	Thr	Ser	-0.821915462
1	56	Thr	Thr	-0.000159454
1	56	Thr	Trp	-0.798011913
1	56	Thr	Tyr	-0.001172884
1	56	Thr	Val	-0.131701489
1	57	Thr	***	-1.681983871
1	57	Thr	Ala	NA
1	57	Thr	Arg	-0.457949269
1	57	Thr	Asn	-0.348236403
1	57	Thr	Asp	-0.821695555
1	57	Thr	Cys	-0.664908332
1	57	Thr	Gln	-0.290580001
1	57	Thr	Glu	-0.02432803
1	57	Thr	Gly	-1.791501878
1	57	Thr	His	-1.098352335
1	57	Thr	Ile	NA
1	57	Thr	Leu	-0.002005517
1	57	Thr	Lys	NA
1	57	Thr	Met	-0.283824971
1	57	Thr	Phe	-0.162482794
1	57	Thr	Pro	-1.377223677
1	57	Thr	Ser	-0.780522552
1	57	Thr	Thr	-7.07E-05
1	57	Thr	Trp	-0.912103931
1	57	Thr	Tyr	-0.554605913
1	57	Thr	Val	-0.537760868
1	58	Asn	***	-1.525495948
1	58	Asn	Ala	-2.062952661
1	58	Asn	Arg	-1.836201926
1	58	Asn	Asn	1.11E-05
1	58	Asn	Asp	NA
1	58	Asn	Cys	-0.852058588
1	58	Asn	Gln	-1.979684696
1	58	Asn	Glu	-1.420917877
1	58	Asn	Gly	-1.798136132
1	58	Asn	His	-1.389568637
1	58	Asn	Ile	-1.684367811
1	58	Asn	Leu	-2.253274385
1	58	Asn	Lys	NA
1	58	Asn	Met	-1.31852659
1	58	Asn	Phe	-2.107945552
1	58	Asn	Pro	-2.116319899
1	58	Asn	Ser	-0.448745821
1	58	Asn	Thr	-0.590964066
1	58	Asn	Trp	-1.804430262
1	58	Asn	Tyr	-1.800327691
1	58	Asn	Val	-1.957310703
1	59	Thr	***	-1.14839684
1	59	Thr	Ala	-0.804718024
1	59	Thr	Arg	-1.502409297
1	59	Thr	Asn	NA
1	59	Thr	Asp	-1.18023138
1	59	Thr	Cys	-1.079170244
1	59	Thr	Gln	-0.875286093
1	59	Thr	Glu	-1.329546389
1	59	Thr	Gly	-1.328412684
1	59	Thr	His	-1.313328351
1	59	Thr	Ile	NA
1	59	Thr	Leu	-1.046489352
1	59	Thr	Lys	-1.326752466
1	59	Thr	Met	-1.360587926
1	59	Thr	Phe	-1.379539963
1	59	Thr	Pro	-0.492863438
1	59	Thr	Ser	-0.235518738
1	59	Thr	Thr	0.000356811
1	59	Thr	Trp	-0.848176276
1	59	Thr	Tyr	-1.633274526
1	59	Thr	Val	-1.084438783
1	60	Glu	***	-0.751777664
1	60	Glu	Ala	-0.857315414
1	60	Glu	Arg	-1.977640636
1	60	Glu	Asn	-1.730945201
1	60	Glu	Asp	-0.800211739
1	60	Glu	Cys	-0.252716605
1	60	Glu	Gln	-0.774596949
1	60	Glu	Glu	0.00032474
1	60	Glu	Gly	-0.594383097
1	60	Glu	His	-2.000850917
1	60	Glu	Ile	-0.219695101
1	60	Glu	Leu	-0.525270128
1	60	Glu	Lys	NA
1	60	Glu	Met	-1.178646357
1	60	Glu	Phe	-0.87316243
1	60	Glu	Pro	-2.12291199
1	60	Glu	Ser	-1.132659037
1	60	Glu	Thr	-0.778199341
1	60	Glu	Trp	-2.027834833
1	60	Glu	Tyr	-1.662838938
1	60	Glu	Val	-0.231971925
1	61	Thr	***	-1.401156005
1	61	Thr	Ala	-0.00827145
1	61	Thr	Arg	-2.330098296
1	61	Thr	Asn	-0.690814635
1	61	Thr	Asp	-1.597871985
1	61	Thr	Cys	-1.671659072
1	61	Thr	Gln	-1.709912177
1	61	Thr	Glu	-2.413970309
1	61	Thr	Gly	-1.702370199
1	61	Thr	His	-1.358031327
1	61	Thr	Ile	-0.724539269
1	61	Thr	Leu	-0.638153922
1	61	Thr	Lys	-2.099113226
1	61	Thr	Met	-1.530942245
1	61	Thr	Phe	-0.666336554
1	61	Thr	Pro	-1.301051926
1	61	Thr	Ser	-1.158928311
1	61	Thr	Thr	0.000487033
1	61	Thr	Trp	-1.734328476
1	61	Thr	Tyr	-1.873100318
1	61	Thr	Val	-1.550871758
1	62	Gly	***	NA
1	62	Gly	Ala	-1.021462737
1	62	Gly	Arg	-0.458729578
1	62	Gly	Asn	-0.31834242
1	62	Gly	Asp	-0.879473021
1	62	Gly	Cys	-0.772261474
1	62	Gly	Gln	-0.542379969
1	62	Gly	Glu	NA
1	62	Gly	Gly	7.14E-06
1	62	Gly	His	-0.662283523
1	62	Gly	Ile	-1.224378981
1	62	Gly	Leu	-0.010192904
1	62	Gly	Lys	-0.756883066
1	62	Gly	Met	-0.664129941
1	62	Gly	Phe	-0.49914295
1	62	Gly	Pro	-2.22724434
1	62	Gly	Ser	-0.753290239
1	62	Gly	Thr	-1.090193752
1	62	Gly	Trp	-0.988769988
1	62	Gly	Tyr	-0.720258105
1	62	Gly	Val	NA
1	63	Ala	***	-1.63095824
1	63	Ala	Ala	0.000660083
1	63	Ala	Arg	-0.948022628
1	63	Ala	Asn	-1.817026449
1	63	Ala	Asp	-2.489158199
1	63	Ala	Cys	-1.657986031
1	63	Ala	Gln	-1.939882175
1	63	Ala	Glu	NA
1	63	Ala	Gly	-0.140771925
1	63	Ala	His	-2.231546441
1	63	Ala	Ile	-1.09736802
1	63	Ala	Leu	-1.21220478
1	63	Ala	Lys	-1.791258035
1	63	Ala	Met	-1.312015358
1	63	Ala	Phe	-1.603813213
1	63	Ala	Pro	-2.411990626
1	63	Ala	Ser	NA
1	63	Ala	Thr	NA
1	63	Ala	Trp	-1.349640658
1	63	Ala	Tyr	-1.871746811
1	63	Ala	Val	NA
1	64	Pro	***	-1.71672373
1	64	Pro	Ala	-0.386037366
1	64	Pro	Arg	-0.179856373
1	64	Pro	Asn	-0.418469019
1	64	Pro	Asp	-0.828266777
1	64	Pro	Cys	-0.78841081
1	64	Pro	Gln	NA
1	64	Pro	Glu	-0.486496892
1	64	Pro	Gly	-1.782799866
1	64	Pro	His	0.02000475
1	64	Pro	Ile	-0.380343352
1	64	Pro	Leu	0.048967818
1	64	Pro	Lys	0.174300019
1	64	Pro	Met	-0.299433415
1	64	Pro	Phe	-0.132749771
1	64	Pro	Pro	-0.000607718
1	64	Pro	Ser	-0.322545297
1	64	Pro	Thr	NA
1	64	Pro	Trp	-0.8638246
1	64	Pro	Tyr	-0.660839184
1	64	Pro	Val	-0.580175173
1	65	Gln	***	NA
1	65	Gln	Ala	-2.188083569
1	65	Gln	Arg	-0.669586826
1	65	Gln	Asn	-0.986618819
1	65	Gln	Asp	-1.554565924
1	65	Gln	Cys	-1.304846409
1	65	Gln	Gln	0.000396842
1	65	Gln	Glu	-1.338676462
1	65	Gln	Gly	-1.627334966
1	65	Gln	His	-1.296419473
1	65	Gln	Ile	-0.519641319
1	65	Gln	Leu	-0.167775603
1	65	Gln	Lys	NA
1	65	Gln	Met	-1.1058079
1	65	Gln	Phe	-1.629649101
1	65	Gln	Pro	-1.346930994
1	65	Gln	Ser	-1.780644959
1	65	Gln	Thr	-0.822387486
1	65	Gln	Trp	-2.463257629
1	65	Gln	Tyr	-1.781189238
1	65	Gln	Val	-0.990165853
1	66	Leu	***	-1.889384934
1	66	Leu	Ala	-1.220414854
1	66	Leu	Arg	-1.212904665
1	66	Leu	Asn	-1.340668536
1	66	Leu	Asp	-1.596510597
1	66	Leu	Cys	-0.161490052
1	66	Leu	Gln	-1.990733271
1	66	Leu	Glu	-1.880367237
1	66	Leu	Gly	-1.51561297
1	66	Leu	His	-0.978285735
1	66	Leu	Ile	NA
1	66	Leu	Leu	-0.000100733
1	66	Leu	Lys	-1.838938613
1	66	Leu	Met	-1.627179417
1	66	Leu	Phe	NA
1	66	Leu	Pro	NA
1	66	Leu	Ser	-1.795573454
1	66	Leu	Thr	-2.031649147
1	66	Leu	Trp	-1.718138052
1	66	Leu	Tyr	-1.826428097
1	66	Leu	Val	-0.495655689
1	67	Asn	***	-1.488056376
1	67	Asn	Ala	-2.099588645
1	67	Asn	Arg	-2.465983671
1	67	Asn	Asn	0.000731906
1	67	Asn	Asp	NA
1	67	Asn	Cys	-1.591638417
1	67	Asn	Gln	-2.170237747
1	67	Asn	Glu	-1.778161797
1	67	Asn	Gly	-2.064496062
1	67	Asn	His	-1.209373102
1	67	Asn	Ile	-1.380405449
1	67	Asn	Leu	-2.317519392
1	67	Asn	Lys	-1.099985843
1	67	Asn	Met	-1.934505702
1	67	Asn	Phe	-2.187142839
1	67	Asn	Pro	-2.130992655
1	67	Asn	Ser	-0.851286397
1	67	Asn	Thr	-1.276244557
1	67	Asn	Trp	-1.670129687
1	67	Asn	Tyr	-1.578065918
1	67	Asn	Val	-1.887234507
1	68	Pro	***	-1.653519408
1	68	Pro	Ala	-0.8863401
1	68	Pro	Arg	-2.026705366
1	68	Pro	Asn	-2.087977927
1	68	Pro	Asp	-1.946569258
1	68	Pro	Cys	-1.856019931
1	68	Pro	Gln	NA
1	68	Pro	Glu	-1.906763358
1	68	Pro	Gly	-1.733354353
1	68	Pro	His	-2.043944296
1	68	Pro	Ile	-1.868417426
1	68	Pro	Leu	-0.676583428
1	68	Pro	Lys	-1.770319042
1	68	Pro	Met	-1.862689906
1	68	Pro	Phe	-2.076931499
1	68	Pro	Pro	-0.000305998
1	68	Pro	Ser	-0.716203099
1	68	Pro	Thr	NA
1	68	Pro	Trp	-1.668896927
1	68	Pro	Tyr	-2.065766309
1	68	Pro	Val	-2.239685893
1	69	Ile	***	-1.782840287
1	69	Ile	Ala	-0.945669748
1	69	Ile	Arg	-2.404623527
1	69	Ile	Asn	-1.124596096
1	69	Ile	Asp	-2.16840833
1	69	Ile	Cys	-0.843359257
1	69	Ile	Gln	-2.056551374
1	69	Ile	Glu	-2.01617528
1	69	Ile	Gly	-2.177371644
1	69	Ile	His	-1.955206206
1	69	Ile	Ile	0.000460303
1	69	Ile	Leu	-1.75525564
1	69	Ile	Lys	-1.901284468
1	69	Ile	Met	-1.785399353
1	69	Ile	Phe	-1.289692094
1	69	Ile	Pro	-1.576655533
1	69	Ile	Ser	-1.143050916
1	69	Ile	Thr	-0.140455042
1	69	Ile	Trp	-2.386825623
1	69	Ile	Tyr	-2.051466215
1	69	Ile	Val	0.010358877
1	70	Asp	***	-1.951386332
1	70	Asp	Ala	-1.437592216
1	70	Asp	Arg	-2.173656839
1	70	Asp	Asn	-0.327345625
1	70	Asp	Asp	0.000365118
1	70	Asp	Cys	-1.688819662
1	70	Asp	Gln	-1.722617771
1	70	Asp	Glu	-0.497092215
1	70	Asp	Gly	NA
1	70	Asp	His	-0.921839911
1	70	Asp	Ile	-1.620571304
1	70	Asp	Leu	-2.202813969
1	70	Asp	Lys	-1.939846975
1	70	Asp	Met	-1.953079507
1	70	Asp	Phe	-1.848582801
1	70	Asp	Pro	-1.932737125
1	70	Asp	Ser	-2.301992923
1	70	Asp	Thr	-1.987766675
1	70	Asp	Trp	-1.586692757
1	70	Asp	Tyr	NA
1	70	Asp	Val	-1.418089517
1	71	Gly	***	-1.130891204
1	71	Gly	Ala	-0.024069982
1	71	Gly	Arg	NA
1	71	Gly	Asn	-2.002613983
1	71	Gly	Asp	-1.60922184
1	71	Gly	Cys	-0.741457656
1	71	Gly	Gln	-0.911159974
1	71	Gly	Glu	NA
1	71	Gly	Gly	-2.84E-05
1	71	Gly	His	-1.727610157
1	71	Gly	Ile	-1.709753997
1	71	Gly	Leu	-1.807910032
1	71	Gly	Lys	-1.599914279
1	71	Gly	Met	-0.992708
1	71	Gly	Phe	-1.580791477
1	71	Gly	Pro	-2.018400255
1	71	Gly	Ser	-0.534295396
1	71	Gly	Thr	-1.749574808
1	71	Gly	Trp	NA
1	71	Gly	Tyr	-1.603610603
1	71	Gly	Val	NA
1	72	Pro	***	-1.788016387
1	72	Pro	Ala	-0.600003393
1	72	Pro	Arg	-1.108172587
1	72	Pro	Asn	-1.038123952
1	72	Pro	Asp	-0.994657964
1	72	Pro	Cys	-1.665534753
1	72	Pro	Gln	NA
1	72	Pro	Glu	-0.9822795
1	72	Pro	Gly	-0.935172597
1	72	Pro	His	-1.174883361
1	72	Pro	Ile	-0.67691609
1	72	Pro	Leu	-0.823463855
1	72	Pro	Lys	-1.180441375
1	72	Pro	Met	-0.808429768
1	72	Pro	Phe	-1.896146754
1	72	Pro	Pro	0.000209881
1	72	Pro	Ser	NA
1	72	Pro	Thr	NA
1	72	Pro	Trp	-1.689801122
1	72	Pro	Tyr	-1.679756429
1	72	Pro	Val	-1.632342361
1	73	Leu	***	-1.489894864
1	73	Leu	Ala	-1.625632261
1	73	Leu	Arg	-1.126063545
1	73	Leu	Asn	-1.979348512
1	73	Leu	Asp	-1.790188195
1	73	Leu	Cys	NA
1	73	Leu	Gln	NA
1	73	Leu	Glu	-2.067737094
1	73	Leu	Gly	-1.773205358
1	73	Leu	His	-1.306663309
1	73	Leu	Ile	-1.113777547
1	73	Leu	Leu	0.000102186
1	73	Leu	Lys	-1.673895059
1	73	Leu	Met	NA
1	73	Leu	Phe	-1.156156318
1	73	Leu	Pro	NA
1	73	Leu	Ser	-1.924147163
1	73	Leu	Thr	-1.374271236
1	73	Leu	Trp	-1.726616711
1	73	Leu	Tyr	-1.656569072
1	73	Leu	Val	-0.905625456
1	74	Pro	***	-1.205287661
1	74	Pro	Ala	-0.871739806
1	74	Pro	Arg	-1.406412186
1	74	Pro	Asn	-1.748847124
1	74	Pro	Asp	-1.021531608
1	74	Pro	Cys	-1.484521027
1	74	Pro	Gln	NA
1	74	Pro	Glu	-1.637125369
1	74	Pro	Gly	-2.041741923
1	74	Pro	His	-1.979949337
1	74	Pro	Ile	-1.77902444
1	74	Pro	Leu	-0.71307174
1	74	Pro	Lys	-1.573051783
1	74	Pro	Met	-1.177536702
1	74	Pro	Phe	-1.713234622
1	74	Pro	Pro	0.000160967
1	74	Pro	Ser	NA
1	74	Pro	Thr	-0.934976953
1	74	Pro	Trp	-1.823169813
1	74	Pro	Tyr	-1.456671319
1	74	Pro	Val	-1.308694427
1	75	Glu	***	NA
1	75	Glu	Ala	-0.427446706
1	75	Glu	Arg	-0.237394991
1	75	Glu	Asn	-0.106358651
1	75	Glu	Asp	-0.092179445
1	75	Glu	Cys	-0.485374322
1	75	Glu	Gln	-0.518274018
1	75	Glu	Glu	-0.00036854
1	75	Glu	Gly	-0.404578383
1	75	Glu	His	-0.713299037
1	75	Glu	Ile	-0.394590852
1	75	Glu	Leu	-0.38906312
1	75	Glu	Lys	NA
1	75	Glu	Met	-0.846372863
1	75	Glu	Phe	-0.535344479
1	75	Glu	Pro	-0.713700212
1	75	Glu	Ser	-0.006897504
1	75	Glu	Thr	-0.142018622
1	75	Glu	Trp	-0.889194474
1	75	Glu	Tyr	-0.881016746
1	75	Glu	Val	-0.512897968
1	76	Asp	***	-1.598912443
1	76	Asp	Ala	-1.176294078
1	76	Asp	Arg	-1.352730333
1	76	Asp	Asn	-0.14670183
1	76	Asp	Asp	0.000249773
1	76	Asp	Cys	-0.444901145
1	76	Asp	Gln	-1.395176482
1	76	Asp	Glu	NA
1	76	Asp	Gly	0.210623432
1	76	Asp	His	-1.44000842
1	76	Asp	Ile	-2.135940467
1	76	Asp	Leu	-1.626561525
1	76	Asp	Lys	-1.654371161
1	76	Asp	Met	-1.60192789
1	76	Asp	Phe	-1.834741423
1	76	Asp	Pro	-1.913606288
1	76	Asp	Ser	-0.69907281
1	76	Asp	Thr	-0.791312116
1	76	Asp	Trp	-1.575630532
1	76	Asp	Tyr	NA
1	76	Asp	Val	-1.514354697
1	77	Asn	***	-2.027971392
1	77	Asn	Ala	-1.576561499
1	77	Asn	Arg	-1.734719882
1	77	Asn	Asn	0.000490605
1	77	Asn	Asp	0.05261927
1	77	Asn	Cys	-0.776489896
1	77	Asn	Gln	-1.361335612
1	77	Asn	Glu	-0.643420194
1	77	Asn	Gly	-1.301004772
1	77	Asn	His	-1.050367359
1	77	Asn	Ile	-0.997843644
1	77	Asn	Leu	-2.097939823
1	77	Asn	Lys	-0.402886273
1	77	Asn	Met	-1.811478591
1	77	Asn	Phe	-1.531091127
1	77	Asn	Pro	-2.038266766
1	77	Asn	Ser	-0.425431828
1	77	Asn	Thr	-0.744962557
1	77	Asn	Trp	-2.01165185
1	77	Asn	Tyr	-1.244577007
1	77	Asn	Val	-1.507837737
1	78	Glu	***	NA
1	78	Glu	Ala	-0.408598601
1	78	Glu	Arg	-1.304097515
1	78	Glu	Asn	-0.497118141
1	78	Glu	Asp	-0.298496052
1	78	Glu	Cys	-1.217246266
1	78	Glu	Gln	-0.66544995
1	78	Glu	Glu	-0.000171741
1	78	Glu	Gly	-0.403264654
1	78	Glu	His	-0.808464821
1	78	Glu	Ile	-1.284461387
1	78	Glu	Leu	-0.451276578
1	78	Glu	Lys	-0.120407653
1	78	Glu	Met	-0.792420811
1	78	Glu	Phe	-0.806374694
1	78	Glu	Pro	-2.319424494
1	78	Glu	Ser	-0.436464438
1	78	Glu	Thr	-0.237733826
1	78	Glu	Trp	-1.382861538
1	78	Glu	Tyr	-1.351152244
1	78	Glu	Val	-1.108235023
1	79	Pro	***	-1.822425433
1	79	Pro	Ala	-1.114801487
1	79	Pro	Arg	-1.916875712
1	79	Pro	Asn	-1.81061988
1	79	Pro	Asp	-2.0994842
1	79	Pro	Cys	-1.890217118
1	79	Pro	Gln	NA
1	79	Pro	Glu	-1.637501389
1	79	Pro	Gly	-2.073602215
1	79	Pro	His	-2.155775536
1	79	Pro	Ile	-1.975205516
1	79	Pro	Leu	-0.839171717
1	79	Pro	Lys	-1.75611917
1	79	Pro	Met	-1.709620017
1	79	Pro	Phe	-1.93714274
1	79	Pro	Pro	0.000112753
1	79	Pro	Ser	-0.977079231
1	79	Pro	Thr	NA
1	79	Pro	Trp	-1.978249539
1	79	Pro	Tyr	-1.872032814
1	79	Pro	Val	-0.642597773
1	80	Ser	***	-1.54679352
1	80	Ser	Ala	-0.130886818
1	80	Ser	Arg	-0.581820159
1	80	Ser	Asn	NA
1	80	Ser	Asp	-1.757960537
1	80	Ser	Cys	NA
1	80	Ser	Gln	-0.679407962
1	80	Ser	Glu	-1.000607576
1	80	Ser	Gly	NA
1	80	Ser	His	-1.172496214
1	80	Ser	Ile	NA
1	80	Ser	Leu	-1.809183591
1	80	Ser	Lys	-1.069387712
1	80	Ser	Met	-1.58154051
1	80	Ser	Phe	-1.839172841
1	80	Ser	Pro	-2.041566344
1	80	Ser	Ser	-0.000238203
1	80	Ser	Thr	-0.297969505
1	80	Ser	Trp	-1.376955345
1	80	Ser	Tyr	-0.473812972
1	80	Ser	Val	-0.210355493
1	81	Gly	***	-1.593438095
1	81	Gly	Ala	-0.911109274
1	81	Gly	Arg	-1.849177387
1	81	Gly	Asn	-1.837096497
1	81	Gly	Asp	NA
1	81	Gly	Cys	NA
1	81	Gly	Gln	-1.449783169
1	81	Gly	Glu	-2.15195941
1	81	Gly	Gly	0.000224294
1	81	Gly	His	-1.985675004
1	81	Gly	Ile	-2.072345973
1	81	Gly	Leu	-2.414861987
1	81	Gly	Lys	-1.927649681
1	81	Gly	Met	-1.811055919
1	81	Gly	Phe	-1.849013777
1	81	Gly	Pro	-2.245245668
1	81	Gly	Ser	-0.693613159
1	81	Gly	Thr	-2.260710351
1	81	Gly	Trp	-1.672547525
1	81	Gly	Tyr	-1.813573632
1	81	Gly	Val	-0.689589013
1	82	Tyr	***	-0.708937323
1	82	Tyr	Ala	-1.908211335
1	82	Tyr	Arg	-2.28656073
1	82	Tyr	Asn	-1.015113341
1	82	Tyr	Asp	-0.769986347
1	82	Tyr	Cys	0.012179621
1	82	Tyr	Gln	-1.887094705
1	82	Tyr	Glu	-2.122909351
1	82	Tyr	Gly	-2.030108897
1	82	Tyr	His	-0.265532085
1	82	Tyr	Ile	-1.899949638
1	82	Tyr	Leu	-2.2281914
1	82	Tyr	Lys	-2.033715688
1	82	Tyr	Met	-1.841347418
1	82	Tyr	Phe	-1.355068665
1	82	Tyr	Pro	-2.255813541
1	82	Tyr	Ser	-1.096324741
1	82	Tyr	Thr	-1.713281134
1	82	Tyr	Trp	-1.876533637
1	82	Tyr	Tyr	0.000521306
1	82	Tyr	Val	-2.123066384
1	83	Ala	***	-1.435869145
1	83	Ala	Ala	-1.02E-05
1	83	Ala	Arg	-2.250255618
1	83	Ala	Asn	-1.56190352
1	83	Ala	Asp	NA
1	83	Ala	Cys	-1.663835123
1	83	Ala	Gln	-0.822556846
1	83	Ala	Glu	NA
1	83	Ala	Gly	0.074371283
1	83	Ala	His	-1.860235308
1	83	Ala	Ile	-1.860797443
1	83	Ala	Leu	-1.846361086
1	83	Ala	Lys	-1.877178471
1	83	Ala	Met	-1.501000753
1	83	Ala	Phe	-1.824803997
1	83	Ala	Pro	-1.115579609
1	83	Ala	Ser	NA
1	83	Ala	Thr	NA
1	83	Ala	Trp	-1.715554576
1	83	Ala	Tyr	-1.64093519
1	83	Ala	Val	NA
1	84	Gln	***	-0.683530144
1	84	Gln	Ala	-2.276608617
1	84	Gln	Arg	-0.781771257
1	84	Gln	Asn	-1.67282563
1	84	Gln	Asp	-2.021971098
1	84	Gln	Cys	-1.838669033
1	84	Gln	Gln	6.02E-05
1	84	Gln	Glu	-1.321003637
1	84	Gln	Gly	-1.166759964
1	84	Gln	His	-1.007800045
1	84	Gln	Ile	-1.896005589
1	84	Gln	Leu	-1.709563039
1	84	Gln	Lys	NA
1	84	Gln	Met	-1.90765381
1	84	Gln	Phe	-1.770185063
1	84	Gln	Pro	-1.197173477
1	84	Gln	Ser	-1.143930775
1	84	Gln	Thr	-2.238677417
1	84	Gln	Trp	-2.101780358
1	84	Gln	Tyr	-1.512872597
1	84	Gln	Val	-2.160773662
1	85	Thr	***	-2.283158148
1	85	Thr	Ala	-0.28823079
1	85	Thr	Arg	-1.211019788
1	85	Thr	Asn	-1.750840318
1	85	Thr	Asp	-1.481754332
1	85	Thr	Cys	-0.836823935
1	85	Thr	Gln	-1.769654477
1	85	Thr	Glu	-1.380160847
1	85	Thr	Gly	-1.182732735
1	85	Thr	His	-1.180021385
1	85	Thr	Ile	NA
1	85	Thr	Leu	-0.888668499
1	85	Thr	Lys	NA
1	85	Thr	Met	-1.369661826
1	85	Thr	Phe	-1.638063524
1	85	Thr	Pro	-0.690526144
1	85	Thr	Ser	-0.493664466
1	85	Thr	Thr	-0.000125421
1	85	Thr	Trp	-1.440853519
1	85	Thr	Tyr	-1.814154783
1	85	Thr	Val	-1.83829879
1	86	Asp	***	-1.414524581
1	86	Asp	Ala	-0.719837844
1	86	Asp	Arg	-1.029459598
1	86	Asp	Asn	NA
1	86	Asp	Asp	-0.000456389
1	86	Asp	Cys	-0.593535601
1	86	Asp	Gln	-0.232554088
1	86	Asp	Glu	0.067240956
1	86	Asp	Gly	-0.108949695
1	86	Asp	His	NA
1	86	Asp	Ile	-1.677560187
1	86	Asp	Leu	-0.855989171
1	86	Asp	Lys	-1.448280937
1	86	Asp	Met	-1.199409214
1	86	Asp	Phe	-1.196937472
1	86	Asp	Pro	-1.682253721
1	86	Asp	Ser	-0.957198159
1	86	Asp	Thr	-0.369784553
1	86	Asp	Trp	-1.634944613
1	86	Asp	Tyr	NA
1	86	Asp	Val	-1.159397737
1	87	Cys	***	-0.278886739
1	87	Cys	Ala	-0.791184063
1	87	Cys	Arg	-0.389321743
1	87	Cys	Asn	-1.226297015
1	87	Cys	Asp	-1.716404321
1	87	Cys	Cys	0.000224458
1	87	Cys	Gln	-1.73412844
1	87	Cys	Glu	-1.699970757
1	87	Cys	Gly	-0.938800198
1	87	Cys	His	-1.816235653
1	87	Cys	Ile	-1.678193665
1	87	Cys	Leu	-2.014592706
1	87	Cys	Lys	-1.847531443
1	87	Cys	Met	-1.855002591
1	87	Cys	Phe	NA
1	87	Cys	Pro	-1.960328363
1	87	Cys	Ser	-0.770693651
1	87	Cys	Thr	-1.341124931
1	87	Cys	Trp	-0.78717129
1	87	Cys	Tyr	-0.718105612
1	87	Cys	Val	-1.496044417
1	88	Val	***	-1.797367162
1	88	Val	Ala	0.145364435
1	88	Val	Arg	-1.753958461
1	88	Val	Asn	-1.724701922
1	88	Val	Asp	-1.814154783
1	88	Val	Cys	0.16811645
1	88	Val	Gln	-1.973855626
1	88	Val	Glu	-0.970382769
1	88	Val	Gly	-1.136027805
1	88	Val	His	-1.956854594
1	88	Val	Ile	NA
1	88	Val	Leu	-0.356847454
1	88	Val	Lys	-1.885247861
1	88	Val	Met	-1.164613514
1	88	Val	Phe	-1.563510337
1	88	Val	Pro	-2.021824358
1	88	Val	Ser	-1.567147085
1	88	Val	Thr	-1.068437096
1	88	Val	Trp	-1.519096461
1	88	Val	Tyr	-1.504591753
1	88	Val	Val	-6.12E-05
1	89	Leu	***	-1.18537639
1	89	Leu	Ala	-1.702001825
1	89	Leu	Arg	-1.71839633
1	89	Leu	Asn	-1.750840318
1	89	Leu	Asp	-1.950198581
1	89	Leu	Cys	-1.450892798
1	89	Leu	Gln	NA
1	89	Leu	Glu	-1.839669939
1	89	Leu	Gly	-1.830068753
1	89	Leu	His	-1.901773875
1	89	Leu	Ile	-0.70972031
1	89	Leu	Leu	8.37E-05
1	89	Leu	Lys	-2.102950322
1	89	Leu	Met	-0.784661321
1	89	Leu	Phe	NA
1	89	Leu	Pro	-1.901234311
1	89	Leu	Ser	-0.454458541
1	89	Leu	Thr	-1.638326744
1	89	Leu	Trp	-1.335343335
1	89	Leu	Tyr	-1.608344607
1	89	Leu	Val	-0.747215406
1	90	Glu	***	NA
1	90	Glu	Ala	-1.20972031
1	90	Glu	Arg	-1.879236941
1	90	Glu	Asn	-1.838188535
1	90	Glu	Asp	-0.727115884
1	90	Glu	Cys	-1.556102633
1	90	Glu	Gln	NA
1	90	Glu	Glu	-0.000182634
1	90	Glu	Gly	-0.32285445
1	90	Glu	His	-1.74728678
1	90	Glu	Ile	-1.815146993
1	90	Glu	Leu	-2.22989606
1	90	Glu	Lys	NA
1	90	Glu	Met	-1.889368886
1	90	Glu	Phe	-2.015859888
1	90	Glu	Pro	-1.429348752
1	90	Glu	Ser	-1.850929414
1	90	Glu	Thr	-2.129920737
1	90	Glu	Trp	-1.812464589
1	90	Glu	Tyr	NA
1	90	Glu	Val	-1.141821978
1	91	Ala	***	-1.330631902
1	91	Ala	Ala	-0.001469848
1	91	Ala	Arg	-1.864205782
1	91	Ala	Asn	-2.007399772
1	91	Ala	Asp	-1.562166968
1	91	Ala	Cys	-0.584288617
1	91	Ala	Gln	-1.861080405
1	91	Ala	Glu	NA
1	91	Ala	Gly	-0.523927572
1	91	Ala	His	-2.110690062
1	91	Ala	Ile	-1.39535295
1	91	Ala	Leu	-1.446252429
1	91	Ala	Lys	-2.243828353
1	91	Ala	Met	-1.69912566
1	91	Ala	Phe	-1.557085078
1	91	Ala	Pro	-1.771510031
1	91	Ala	Ser	NA
1	91	Ala	Thr	NA
1	91	Ala	Trp	-1.685673434
1	91	Ala	Tyr	-1.750762733
1	91	Ala	Val	NA
1	92	Met	***	-1.690261277
1	92	Met	Ala	-1.613598345
1	92	Met	Arg	-1.325200243
1	92	Met	Asn	-1.557127332
1	92	Met	Asp	-2.077396218
1	92	Met	Cys	-0.682253721
1	92	Met	Gln	-1.646484572
1	92	Met	Glu	-1.859311029
1	92	Met	Gly	-1.970360388
1	92	Met	His	-1.688904049
1	92	Met	Ile	NA
1	92	Met	Leu	-0.770072761
1	92	Met	Lys	NA
1	92	Met	Met	-0.002231925
1	92	Met	Phe	-1.511434594
1	92	Met	Pro	-1.902900455
1	92	Met	Ser	-1.809963349
1	92	Met	Thr	NA
1	92	Met	Trp	-1.685673434
1	92	Met	Tyr	-1.711976917
1	92	Met	Val	0.019190519
1	93	Ala	***	-1.860385908
1	93	Ala	Ala	-0.002444813
1	93	Ala	Arg	-0.966862298
1	93	Ala	Asn	-1.055730882
1	93	Ala	Asp	NA
1	93	Ala	Cys	NA
1	93	Ala	Gln	-0.829243454
1	93	Ala	Glu	-1.201823176
1	93	Ala	Gly	NA
1	93	Ala	His	NA
1	93	Ala	Ile	-1.074749059
1	93	Ala	Leu	-0.806735148
1	93	Ala	Lys	-0.920852978
1	93	Ala	Met	-1.280711128
1	93	Ala	Phe	NA
1	93	Ala	Pro	-1.520766898
1	93	Ala	Ser	NA
1	93	Ala	Thr	-0.312651148
1	93	Ala	Trp	-0.751261335
1	93	Ala	Tyr	-0.783409103
1	93	Ala	Val	NA
2	94	Phe	***	-1.703798015
2	94	Phe	Ala	-0.787922067
2	94	Phe	Arg	-0.358915115
2	94	Phe	Asn	-0.956197542
2	94	Phe	Asp	-1.515489702
2	94	Phe	Cys	-1.38365088
2	94	Phe	Gln	0.115521631
2	94	Phe	Glu	NA
2	94	Phe	Gly	-1.341231108
2	94	Phe	His	-1.152537558
2	94	Phe	Ile	NA
2	94	Phe	Leu	NA
2	94	Phe	Lys	-1.05406829
2	94	Phe	Met	-0.989213719
2	94	Phe	Phe	0.000148868
2	94	Phe	Pro	-2.0457342
2	94	Phe	Ser	-0.565983542
2	94	Phe	Thr	-1.054713123
2	94	Phe	Trp	-0.529282986
2	94	Phe	Tyr	-0.086406099
2	94	Phe	Val	NA
2	95	Leu	***	-2.246812658
2	95	Leu	Ala	-1.361599624
2	95	Leu	Arg	-1.135105748
2	95	Leu	Asn	-1.856634905
2	95	Leu	Asp	-2.033521712
2	95	Leu	Cys	-1.602581443
2	95	Leu	Gln	-1.751570703
2	95	Leu	Glu	-1.88712184
2	95	Leu	Gly	-1.863166757
2	95	Leu	His	-1.130498378
2	95	Leu	Ile	NA
2	95	Leu	Leu	0.000588912
2	95	Leu	Lys	-1.837973973
2	95	Leu	Met	-0.299747469
2	95	Leu	Phe	NA
2	95	Leu	Pro	NA
2	95	Leu	Ser	-2.072331381
2	95	Leu	Thr	-1.781883219
2	95	Leu	Trp	-1.959829002
2	95	Leu	Tyr	NA
2	95	Leu	Val	-1.568370261
2	96	Glu	***	NA
2	96	Glu	Ala	-0.295406581
2	96	Glu	Arg	-1.39557312
[truncated: 13,920 more rows]
